# Supplementary material for: Absence of genetic association between insulin-like growth factors and esophageal cancer
Source: Medicine (Baltimore). 2024 Dec 27;103(52):e40899. doi: 10.1097/MD.0000000000040899 (PMC11688069; doi:10.1097/MD.0000000000040899)
Supplement: Supplementary file 2 [file medi-103-e40899-s002.xlsx]

## Sheet: Supplement data (Data of IVs)
SNP	X	chr.exposure	pos.exposure	other_allele.exposure	effect_allele.exposure	beta.exposure	se.exposure	pval.exposure	eaf.exposure	samplesize.exposure	ncase.exposure	ncontrol.exposure	exposure	mr_keep.exposure	pval_origin.exposure	id.exposure	chr	pos	beta.outcome	se.outcome	samplesize.outcome	pval.outcome	eaf.outcome	effect_allele.outcome	other_allele.outcome	outcome	id.outcome	originalname.outcome	outcome.deprecated	mr_keep.outcome	data_source.outcome	r2	F
rs528298	18	1	196660995	A	T	-0.1419	0.0254	2.34e-08	0.61415	3301	NA	NA	IGF1	TRUE	reported	U6ojhy	1	196660995	0.0022	0.0397	476306	0.9552	0.6851	T	A	Eso	ebi-a-GCST90018841	Esophageal cancer	Esophageal cancer || ||	TRUE	igd	0.00936623	31.1913
rs12754794	90	1	241280544	C	T	0.1752	0.0343	3.31e-07	0.17777	3301	NA	NA	IGF1	TRUE	reported	U6ojhy	1	241280544	-0.0165	0.0439	476306	0.7069	0.151633	T	C	Eso	ebi-a-GCST90018841	Esophageal cancer	Esophageal cancer || ||	TRUE	igd	0.00784179	26.0745
rs147551588	93	3	105321225	G	A	0.4652	0.1011	4.17e-06	0.01835	3301	NA	NA	IGF1	TRUE	reported	U6ojhy	3	105321225	0.1305	0.1816	476306	0.4726	0.0196625	A	G	Eso	ebi-a-GCST90018841	Esophageal cancer	Esophageal cancer || ||	TRUE	igd	0.00637316	21.1599
rs35843768	94	3	146616491	T	C	0.1865	0.039	1.78e-06	0.13903	3301	NA	NA	IGF1	TRUE	reported	U6ojhy	3	146616491	0.0145	0.0369	476306	0.6943	0.16842	C	T	Eso	ebi-a-GCST90018841	Esophageal cancer	Esophageal cancer || ||	TRUE	igd	0.00687994	22.8542
rs74480769	96	5	40972211	A	G	-0.51	0.0732	3.31e-12	0.0317	3301	NA	NA	IGF1	TRUE	reported	U6ojhy	5	40972211	0.025	0.1262	476306	0.8429	0.0443207	G	A	Eso	ebi-a-GCST90018841	Esophageal cancer	Esophageal cancer || ||	TRUE	igd	0.0144921	48.5126
rs458036	105	5	55816081	A	C	0.1409	0.0289	1.1e-06	0.75763	3301	NA	NA	IGF1	TRUE	reported	U6ojhy	5	55816081	-0.03	0.0394	476306	0.4466	0.584329	C	A	Eso	ebi-a-GCST90018841	Esophageal cancer	Esophageal cancer || ||	TRUE	igd	0.00714932	23.7554
rs189861298	106	6	20812356	A	C	0.4635	0.0962	1.45e-06	0.01819	3301	NA	NA	IGF1	TRUE	reported	U6ojhy	6	20812356	0.0921	0.1834	476306	0.6157	0.0142834	C	A	Eso	ebi-a-GCST90018841	Esophageal cancer	Esophageal cancer || ||	TRUE	igd	0.00698329	23.1999
rs11968607	107	6	130918753	A	G	-0.2152	0.0471	4.79e-06	0.07639	3301	NA	NA	IGF1	TRUE	reported	U6ojhy	6	130918753	0.0104	0.0891	476306	0.9072	0.0615123	G	A	Eso	ebi-a-GCST90018841	Esophageal cancer	Esophageal cancer || ||	TRUE	igd	0.00628434	20.8631
rs2854746	111	7	45960645	G	C	0.1662	0.0251	3.55e-11	0.41457	3301	NA	NA	IGF1	TRUE	reported	U6ojhy	7	45960645	-0.0105	0.0325	476306	0.746299	0.480158	C	G	Eso	ebi-a-GCST90018841	Esophageal cancer	Esophageal cancer || ||	TRUE	igd	0.0131081	43.8179
rs17068682	146	8	3900038	A	G	0.2105	0.044	1.78e-06	0.09264	3301	NA	NA	IGF1	TRUE	reported	U6ojhy	8	3900038	0.0019	0.0815	476306	0.981	0.0836314	G	A	Eso	ebi-a-GCST90018841	Esophageal cancer	Esophageal cancer || ||	TRUE	igd	0.00688577	22.8737
rs59690153	148	9	113126003	C	A	-0.3128	0.0685	4.9e-06	0.03415	3301	NA	NA	IGF1	TRUE	reported	U6ojhy	9	113126003	-0.0384	0.1374	476306	0.780001	0.0246169	A	C	Eso	ebi-a-GCST90018841	Esophageal cancer	Esophageal cancer || ||	TRUE	igd	0.00627729	20.8396
rs11238719	149	10	44308718	A	G	-0.2579	0.0542	1.95e-06	0.05883	3301	NA	NA	IGF1	TRUE	reported	U6ojhy	10	44308718	0.016	0.0364	476306	0.66	0.166552	G	A	Eso	ebi-a-GCST90018841	Esophageal cancer	Esophageal cancer || ||	TRUE	igd	0.00681224	22.6277
rs117396969	151	11	63328710	T	C	0.3863	0.0801	1.45e-06	0.0249	3301	NA	NA	IGF1	TRUE	reported	U6ojhy	11	63328710	-0.0316	0.1321	476306	0.8106	0.0364509	C	T	Eso	ebi-a-GCST90018841	Esophageal cancer	Esophageal cancer || ||	TRUE	igd	0.00699664	23.2446
rs575654	152	11	114030396	G	T	0.1255	0.0268	2.75e-06	0.44684	3301	NA	NA	IGF1	TRUE	reported	U6ojhy	11	114030396	-0.0176	0.031	476306	0.5701	0.452281	T	G	Eso	ebi-a-GCST90018841	Esophageal cancer	Esophageal cancer || ||	TRUE	igd	0.00659928	21.9157
rs2917521	154	16	1915585	G	T	-0.1668	0.0361	3.8e-06	0.15433	3301	NA	NA	IGF1	TRUE	reported	U6ojhy	16	1915585	-0.033	0.039	476306	0.3977	0.171513	T	G	Eso	ebi-a-GCST90018841	Esophageal cancer	Esophageal cancer || ||	TRUE	igd	0.00642588	21.3361
rs77575406	156	19	49154373	C	T	0.2176	0.0469	3.55e-06	0.08326	3301	NA	NA	IGF1	TRUE	reported	U6ojhy	19	49154373	-0.0467	0.0576	476306	0.4174	0.0744553	T	C	Eso	ebi-a-GCST90018841	Esophageal cancer	Esophageal cancer || ||	TRUE	igd	0.00647893	21.5134
rs10428038	157	22	36026983	G	T	0.2615	0.0564	3.55e-06	0.0542	3301	NA	NA	IGF1	TRUE	reported	U6ojhy	22	36026983	-0.0053	0.0567	476306	0.9257	0.0588931	T	G	Eso	ebi-a-GCST90018841	Esophageal cancer	Esophageal cancer || ||	TRUE	igd	0.00647024	21.4843
rs6006864	161	22	45132704	T	C	0.4048	0.0781	2.19e-07	0.02582	3301	NA	NA	IGF1	TRUE	reported	U6ojhy	22	45132704	0.0386	0.0601	476306	0.5212	0.0420968	C	T	Eso	ebi-a-GCST90018841	Esophageal cancer	Esophageal cancer || ||	TRUE	igd	0.0080726	26.8482
rs75771313	1	1	195326794	A	G	0.1417	0.0289	9.77e-07	0.24221	3301	NA	NA	IGF1R	TRUE	reported	uksXpI	1	195326794	-0.0182	0.0532	476306	0.731601	0.223765	G	A	Eso	ebi-a-GCST90018841	Esophageal cancer	Esophageal cancer || ||	TRUE	igd	0.00723015	24.026
rs75180877	4	2	62999792	C	A	-0.4345	0.0887	9.77e-07	0.0218	3301	NA	NA	IGF1R	TRUE	reported	uksXpI	2	62999792	-0.0722	0.185	476306	0.6964	0.013706	A	C	Eso	ebi-a-GCST90018841	Esophageal cancer	Esophageal cancer || ||	TRUE	igd	0.00721674	23.9811
rs13060961	54	3	22923867	C	A	-0.1632	0.032	3.31e-07	0.18656	3301	NA	NA	IGF1R	TRUE	reported	uksXpI	3	22923867	-0.0013	0.0398	476306	0.9748	0.16793	A	C	Eso	ebi-a-GCST90018841	Esophageal cancer	Esophageal cancer || ||	TRUE	igd	0.00781783	25.9942
rs635634	95	9	136155000	C	T	-0.2179	0.0321	1.15e-11	0.17981	3301	NA	NA	IGF1R	TRUE	reported	uksXpI	9	136155000	-0.0475	0.0347	476306	0.1703	0.210871	T	C	Eso	ebi-a-GCST90018841	Esophageal cancer	Esophageal cancer || ||	TRUE	igd	0.013767	46.0512
rs7911360	99	10	122805547	G	A	-0.1385	0.0274	4.27e-07	0.38814	3301	NA	NA	IGF1R	TRUE	reported	uksXpI	10	122805547	-0.006	0.0322	476306	0.8526	0.376027	A	G	Eso	ebi-a-GCST90018841	Esophageal cancer	Esophageal cancer || ||	TRUE	igd	0.00768076	25.535
rs117074452	102	11	84247210	T	C	0.4128	0.0792	1.91e-07	0.02723	3301	NA	NA	IGF1R	TRUE	reported	uksXpI	11	84247210	0.1554	0.1619	476306	0.3371	0.0241785	C	T	Eso	ebi-a-GCST90018841	Esophageal cancer	Esophageal cancer || ||	TRUE	igd	0.00816252	27.1497
rs9524857	103	13	95890809	G	A	-0.1288	0.0277	3.31e-06	0.28453	3301	NA	NA	IGF1R	TRUE	reported	uksXpI	13	95890809	0.0042	0.0499	476306	0.9326	0.210917	A	G	Eso	ebi-a-GCST90018841	Esophageal cancer	Esophageal cancer || ||	TRUE	igd	0.00650716	21.6077
rs7173285	104	15	63673411	C	T	0.1694	0.0365	3.55e-06	0.13185	3301	NA	NA	IGF1R	TRUE	reported	uksXpI	15	63673411	-0.0421	0.0402	476306	0.2957	0.132189	T	C	Eso	ebi-a-GCST90018841	Esophageal cancer	Esophageal cancer || ||	TRUE	igd	0.00648292	21.5267
rs59944838	105	16	5534782	G	T	0.1377	0.0289	1.86e-06	0.24209	3301	NA	NA	IGF1R	TRUE	reported	uksXpI	16	5534782	0.0216	0.054	476306	0.688201	0.224137	T	G	Eso	ebi-a-GCST90018841	Esophageal cancer	Esophageal cancer || ||	TRUE	igd	0.00683046	22.6887
rs4924807	107	17	17564019	G	C	0.115	0.0247	3.31e-06	0.52769	3301	NA	NA	IGF1R	TRUE	reported	uksXpI	17	17564019	0.0011	0.0435	476306	0.9792	0.376204	C	G	Eso	ebi-a-GCST90018841	Esophageal cancer	Esophageal cancer || ||	TRUE	igd	0.006524	21.664
rs792048	1	2	5542127	A	G	0.1157	0.0242	1.7e-06	0.55203	3301	NA	NA	IGFBP1	TRUE	reported	z5QP76	2	5542127	-0.034	0.0299	476306	0.256	0.505576	G	A	Eso	ebi-a-GCST90018841	Esophageal cancer	Esophageal cancer || ||	TRUE	igd	0.00687691	22.844
rs74324167	2	2	42003594	A	T	-0.2429	0.0528	4.17e-06	0.06552	3301	NA	NA	IGFBP1	TRUE	reported	z5QP76	2	42003594	-0.0067	0.0457	476306	0.8837	0.0886624	T	A	Eso	ebi-a-GCST90018841	Esophageal cancer	Esophageal cancer || ||	TRUE	igd	0.00637039	21.1507
rs12492993	3	3	5042802	G	T	-0.2598	0.0569	4.9e-06	0.05098	3301	NA	NA	IGFBP1	TRUE	reported	z5QP76	3	5042802	-0.0037	0.0542	476306	0.9451	0.0699825	T	G	Eso	ebi-a-GCST90018841	Esophageal cancer	Esophageal cancer || ||	TRUE	igd	0.00627587	20.8349
rs115087186	6	4	190035378	C	G	-0.5766	0.1139	4.17e-07	0.01318	3301	NA	NA	IGFBP1	TRUE	reported	z5QP76	4	190035378	0.1613	0.2007	476306	0.4214	0.0167669	G	C	Eso	ebi-a-GCST90018841	Esophageal cancer	Esophageal cancer || ||	TRUE	igd	0.00770367	25.6117
rs113894258	9	6	39850232	C	A	0.346	0.0753	4.37e-06	0.03251	3301	NA	NA	IGFBP1	TRUE	reported	z5QP76	6	39850232	0.1525	0.1508	476306	0.3121	0.0249101	A	C	Eso	ebi-a-GCST90018841	Esophageal cancer	Esophageal cancer || ||	TRUE	igd	0.00635547	21.1008
rs141254998	10	6	82188651	C	A	0.6902	0.151	4.9e-06	0.00691	3301	NA	NA	IGFBP1	TRUE	reported	z5QP76	6	82188651	0.1811	0.2314	476306	0.434	0.0126162	A	C	Eso	ebi-a-GCST90018841	Esophageal cancer	Esophageal cancer || ||	TRUE	igd	0.00628942	20.8801
rs76258709	11	8	2679438	A	T	0.1889	0.0413	4.9e-06	0.11953	3301	NA	NA	IGFBP1	TRUE	reported	z5QP76	8	2679438	0.0285	0.0769	476306	0.711101	0.103949	T	A	Eso	ebi-a-GCST90018841	Esophageal cancer	Esophageal cancer || ||	TRUE	igd	0.00629759	20.9074
rs12768580	13	10	54440867	A	G	0.147	0.0307	1.74e-06	0.29368	3301	NA	NA	IGFBP1	TRUE	reported	z5QP76	10	54440867	0.0473	0.0528	476306	0.3706	0.27225	G	A	Eso	ebi-a-GCST90018841	Esophageal cancer	Esophageal cancer || ||	TRUE	igd	0.00689773	22.9137
rs9897605	19	17	10988773	A	G	0.3748	0.0764	9.12e-07	0.02687	3301	NA	NA	IGFBP1	TRUE	reported	z5QP76	17	10988773	0.035	0.0404	476306	0.3869	0.106407	G	A	Eso	ebi-a-GCST90018841	Esophageal cancer	Esophageal cancer || ||	TRUE	igd	0.00723789	24.0519
rs17460601	2	1	106404633	C	G	0.3109	0.0679	4.68e-06	0.03883	3301	NA	NA	IGFBP2	TRUE	reported	U6ojhy	1	106404633	0.1331	0.1212	476306	0.2721	0.0353047	G	C	Eso	ebi-a-GCST90018841	Esophageal cancer	Esophageal cancer || ||	TRUE	igd	NA	NA	NA	NA	NA	NA	NA	0.00631112	20.9526
rs16856924	3	2	11083596	G	C	-0.2329	0.0498	2.95e-06	0.06742	3301	NA	NA	IGFBP2	TRUE	reported	U6ojhy	2	11084785	0.0238	0.0384	476306	0.535499	0.130983	C	G	Eso	ebi-a-GCST90018841	Esophageal cancer	Esophageal cancer || ||	TRUE	igd	TRUE	rs16856924	rs12614603	C	G	A	C	0.00658213	21.8583
rs12637972	5	3	28779541	A	T	0.1465	0.0316	3.63e-06	0.20345	3301	NA	NA	IGFBP2	TRUE	reported	U6ojhy	3	28779541	0.0893	0.0596	476306	0.1341	0.207297	T	A	Eso	ebi-a-GCST90018841	Esophageal cancer	Esophageal cancer || ||	TRUE	igd	NA	NA	NA	NA	NA	NA	NA	0.006469	21.4802
rs7688308	6	4	88806945	T	C	-0.189	0.04	2.34e-06	0.89058	3301	NA	NA	IGFBP2	TRUE	reported	U6ojhy	4	88806945	-0.0139	0.0371	476306	0.708401	0.851547	C	T	Eso	ebi-a-GCST90018841	Esophageal cancer	Esophageal cancer || ||	TRUE	igd	NA	NA	NA	NA	NA	NA	NA	0.00671786	22.3121
rs3116833	38	6	29179553	A	G	0.1715	0.0341	5.01e-07	0.84595	3301	NA	NA	IGFBP2	TRUE	reported	U6ojhy	6	29179553	-0.0339	0.0334	476306	0.3103	0.797351	G	A	Eso	ebi-a-GCST90018841	Esophageal cancer	Esophageal cancer || ||	TRUE	igd	NA	NA	NA	NA	NA	NA	NA	0.00760429	25.2788
rs275534	42	7	108662552	C	T	0.2066	0.0428	1.38e-06	0.90681	3301	NA	NA	IGFBP2	TRUE	reported	U6ojhy	7	108662552	-0.0667	0.0533	476306	0.2107	0.917891	T	C	Eso	ebi-a-GCST90018841	Esophageal cancer	Esophageal cancer || ||	TRUE	igd	NA	NA	NA	NA	NA	NA	NA	0.00700927	23.2868
rs2073937	45	9	136323632	C	A	0.1906	0.0397	1.55e-06	0.12564	3301	NA	NA	IGFBP2	TRUE	reported	U6ojhy	9	136323632	-0.0571	0.04	476306	0.1534	0.185521	A	C	Eso	ebi-a-GCST90018841	Esophageal cancer	Esophageal cancer || ||	TRUE	igd	NA	NA	NA	NA	NA	NA	NA	0.00693421	23.0357
rs12242857	47	10	132909934	A	C	-0.1262	0.0273	3.8e-06	0.34243	3301	NA	NA	IGFBP2	TRUE	reported	U6ojhy	10	132909934	0.018	0.0476	476306	0.7053	0.234866	C	A	Eso	ebi-a-GCST90018841	Esophageal cancer	Esophageal cancer || ||	TRUE	igd	NA	NA	NA	NA	NA	NA	NA	0.00643199	21.3565
rs139044263	49	12	133028513	C	T	0.3071	0.0672	4.9e-06	0.03972	3301	NA	NA	IGFBP2	TRUE	reported	U6ojhy	12	133028513	0.1061	0.1202	476306	0.3776	0.0399852	T	C	Eso	ebi-a-GCST90018841	Esophageal cancer	Esophageal cancer || ||	TRUE	igd	NA	NA	NA	NA	NA	NA	NA	0.0062869	20.8717
rs7986968	52	13	25521899	G	A	-0.1319	0.0285	3.63e-06	0.74977	3301	NA	NA	IGFBP2	TRUE	reported	U6ojhy	13	25521899	0.0428	0.0524	476306	0.4143	0.761552	A	G	Eso	ebi-a-GCST90018841	Esophageal cancer	Esophageal cancer || ||	TRUE	igd	NA	NA	NA	NA	NA	NA	NA	0.00644682	21.4061
rs28407295	53	15	50989289	A	C	-0.1308	0.0286	4.9e-06	0.28336	3301	NA	NA	IGFBP2	TRUE	reported	U6ojhy	15	50989289	0.0304	0.0522	476306	0.5611	0.250678	C	A	Eso	ebi-a-GCST90018841	Esophageal cancer	Esophageal cancer || ||	TRUE	igd	NA	NA	NA	NA	NA	NA	NA	0.00629644	20.9036
rs73151908	9	3	147370923	C	T	-0.2026	0.0425	1.86e-06	0.11478	3301	NA	NA	IGFBP3	TRUE	reported	CI22qr	3	147370923	-0.2079	0.077	476306	0.00692803	0.0938291	T	C	Eso	ebi-a-GCST90018841	Esophageal cancer	Esophageal cancer || ||	TRUE	igd	0.00683716	22.7111
rs9855615	10	3	190956997	T	A	0.1225	0.0255	1.55e-06	0.42892	3301	NA	NA	IGFBP3	TRUE	reported	CI22qr	3	190956997	0.0343	0.0386	476306	0.3747	0.318193	A	T	Eso	ebi-a-GCST90018841	Esophageal cancer	Esophageal cancer || ||	TRUE	igd	0.00694258	23.0637
rs145188037	19	7	45954465	G	A	1.0329	0.1138	1.15e-19	0.01185	3301	NA	NA	IGFBP3	TRUE	reported	CI22qr	7	45954465	-0.1391	0.1859	476306	0.454099	0.0177932	A	G	Eso	ebi-a-GCST90018841	Esophageal cancer	Esophageal cancer || ||	TRUE	igd	0.024349	82.332
rs700746	24	7	46710331	A	T	0.1238	0.0256	1.32e-06	0.59774	3301	NA	NA	IGFBP3	TRUE	reported	CI22qr	7	46710331	-0.0399	0.0383	476306	0.2975	0.697048	T	A	Eso	ebi-a-GCST90018841	Esophageal cancer	Esophageal cancer || ||	TRUE	igd	0.00703477	23.3721
rs1567398	27	8	8726804	G	T	0.115	0.0251	4.47e-06	0.41609	3301	NA	NA	IGFBP3	TRUE	reported	CI22qr	8	8726804	0.0296	0.0392	476306	0.4512	0.523391	T	G	Eso	ebi-a-GCST90018841	Esophageal cancer	Esophageal cancer || ||	TRUE	igd	0.00631902	20.979
rs72735616	29	9	36898853	C	T	-0.3742	0.0767	1.07e-06	0.02948	3301	NA	NA	IGFBP3	TRUE	reported	CI22qr	9	36898853	0.0851	0.1447	476306	0.5567	0.0270878	T	C	Eso	ebi-a-GCST90018841	Esophageal cancer	Esophageal cancer || ||	TRUE	igd	0.00715898	23.7878
rs61866207	62	10	85200416	T	C	-0.1431	0.0268	9.12e-08	0.66912	3301	NA	NA	IGFBP3	TRUE	reported	CI22qr	10	85200416	0.0084	0.0321	476306	0.7934	0.599102	C	T	Eso	ebi-a-GCST90018841	Esophageal cancer	Esophageal cancer || ||	TRUE	igd	0.00856306	28.4935
rs36075284	96	11	10512387	C	T	-0.1838	0.0396	3.47e-06	0.1251	3301	NA	NA	IGFBP3	TRUE	reported	CI22qr	11	10512387	-0.0534	0.0644	476306	0.4072	0.0931627	T	C	Eso	ebi-a-GCST90018841	Esophageal cancer	Esophageal cancer || ||	TRUE	igd	0.00648381	21.5297
rs112617483	97	14	28982622	C	A	-0.4791	0.104	4.07e-06	0.01479	3301	NA	NA	IGFBP3	TRUE	reported	CI22qr	14	28982622	-0.1739	0.183	476306	0.3419	0.0158639	A	C	Eso	ebi-a-GCST90018841	Esophageal cancer	Esophageal cancer || ||	TRUE	igd	0.00638788	21.2091
rs59074133	98	16	27144137	T	C	-0.1701	0.0363	2.75e-06	0.13909	3301	NA	NA	IGFBP3	TRUE	reported	CI22qr	16	27144137	0.0467	0.0426	476306	0.2729	0.128056	C	T	Eso	ebi-a-GCST90018841	Esophageal cancer	Esophageal cancer || ||	TRUE	igd	0.00660801	21.9448
rs148789037	1	1	118896658	C	A	-0.3039	0.0641	2.09e-06	0.041	3301	NA	NA	IGFBP6	TRUE	reported	U6ojhy	1	118896658	0.0349	0.1205	476306	0.7718	0.0326516	A	C	Eso	ebi-a-GCST90018841	Esophageal cancer	Esophageal cancer || ||	TRUE	igd	0.00676321	22.4637
rs7603685	2	2	18687146	A	G	-0.1194	0.0252	2.24e-06	0.38879	3301	NA	NA	IGFBP6	TRUE	reported	U6ojhy	2	18687146	0.0348	0.0317	476306	0.273	0.353927	G	A	Eso	ebi-a-GCST90018841	Esophageal cancer	Esophageal cancer || ||	TRUE	igd	0.00675489	22.4359
rs28879089	106	2	73812886	G	A	-0.161	0.0299	7.59e-08	0.22713	3301	NA	NA	IGFBP6	TRUE	reported	U6ojhy	2	73812886	-0.0894	0.056	476306	0.1105	0.157291	A	G	Eso	ebi-a-GCST90018841	Esophageal cancer	Esophageal cancer || ||	TRUE	igd	0.00870695	28.9765
rs62193868	154	2	202860933	C	T	-0.2222	0.0473	2.69e-06	0.08494	3301	NA	NA	IGFBP6	TRUE	reported	U6ojhy	2	202860933	0.1265	0.0882	476306	0.1511	0.0728372	T	C	Eso	ebi-a-GCST90018841	Esophageal cancer	Esophageal cancer || ||	TRUE	igd	0.00664089	22.0548
rs79664053	157	3	104349423	C	A	0.9046	0.1913	2.29e-06	0.00437	3301	NA	NA	IGFBP6	TRUE	reported	U6ojhy	3	104349423	0.2755	0.1543	476306	0.0741396	0.0120726	A	C	Eso	ebi-a-GCST90018841	Esophageal cancer	Esophageal cancer || ||	TRUE	igd	0.00672831	22.347
rs13116176	162	4	3436588	G	A	0.1231	0.0257	1.66e-06	0.39693	3301	NA	NA	IGFBP6	TRUE	reported	U6ojhy	4	3436588	0.0584	0.0302	476306	0.0530603	0.424046	A	G	Eso	ebi-a-GCST90018841	Esophageal cancer	Esophageal cancer || ||	TRUE	igd	0.00690234	22.9291
rs3775298	173	4	187150478	A	G	-0.1331	0.0247	7.41e-08	0.51335	3301	NA	NA	IGFBP6	TRUE	reported	U6ojhy	4	187150478	-0.0204	0.0298	476306	0.4945	0.553888	G	A	Eso	ebi-a-GCST90018841	Esophageal cancer	Esophageal cancer || ||	TRUE	igd	0.00871993	29.0201
rs147318240	208	5	77267994	C	T	-0.549	0.1193	4.17e-06	0.0147	3301	NA	NA	IGFBP6	TRUE	reported	U6ojhy	5	77267994	0.1851	0.2166	476306	0.3929	0.0125834	T	C	Eso	ebi-a-GCST90018841	Esophageal cancer	Esophageal cancer || ||	TRUE	igd	0.00637443	21.1641
rs62476338	210	7	120960271	G	C	0.1178	0.0256	4.07e-06	0.37088	3301	NA	NA	IGFBP6	TRUE	reported	U6ojhy	7	120960271	-0.0634	0.0301	476306	0.0351196	0.377386	C	G	Eso	ebi-a-GCST90018841	Esophageal cancer	Esophageal cancer || ||	TRUE	igd	0.00637365	21.1615
rs181009192	211	11	1064916	A	T	0.439	0.0951	3.89e-06	0.02231	3301	NA	NA	IGFBP6	TRUE	reported	U6ojhy	11	1064916	-0.0873	0.1611	476306	0.587899	0.0314018	T	A	Eso	ebi-a-GCST90018841	Esophageal cancer	Esophageal cancer || ||	TRUE	igd	0.00641398	21.2963
rs7979870	226	12	126628922	T	C	-0.1306	0.0244	8.71e-08	0.44789	3301	NA	NA	IGFBP6	TRUE	reported	U6ojhy	12	126628922	0.012	0.0335	476306	0.7202	0.535898	C	T	Eso	ebi-a-GCST90018841	Esophageal cancer	Esophageal cancer || ||	TRUE	igd	0.00860416	28.6315
rs191939750	228	14	75795623	T	C	0.5484	0.1124	1.07e-06	0.01699	3301	NA	NA	IGFBP6	TRUE	reported	U6ojhy	14	75795623	0.112	0.2252	476306	0.6191	0.0111049	C	T	Eso	ebi-a-GCST90018841	Esophageal cancer	Esophageal cancer || ||	TRUE	igd	0.00715972	23.7903
rs2247465	230	16	79075311	G	A	-0.1777	0.0384	3.63e-06	0.12023	3301	NA	NA	IGFBP6	TRUE	reported	U6ojhy	16	79075311	-0.0758	0.0409	476306	0.0641298	0.129325	A	G	Eso	ebi-a-GCST90018841	Esophageal cancer	Esophageal cancer || ||	TRUE	igd	0.00644553	21.4017
rs75310357	1	1	107468869	A	T	-0.1917	0.0419	4.68e-06	0.12186	3301	NA	NA	IGFBP7	TRUE	reported	oYBDeh	1	107468869	0.0134	0.0736	476306	0.8552	0.132073	T	A	Eso	ebi-a-GCST90018841	Esophageal cancer	Esophageal cancer || ||	TRUE	igd	0.00630123	20.9196
rs58305168	4	1	244158051	T	C	-0.1335	0.0271	7.94e-07	0.30477	3301	NA	NA	IGFBP7	TRUE	reported	oYBDeh	1	244158051	-0.0385	0.0314	476306	0.2203	0.319708	C	T	Eso	ebi-a-GCST90018841	Esophageal cancer	Esophageal cancer || ||	TRUE	igd	0.00729789	24.2527
rs1718849	249	4	57942323	T	C	-0.3626	0.0281	5.25e-38	0.76629	3301	NA	NA	IGFBP7	TRUE	reported	oYBDeh	4	57942323	-0.0033	0.0469	476306	0.9441	0.810071	C	T	Eso	ebi-a-GCST90018841	Esophageal cancer	Esophageal cancer || ||	TRUE	igd	0.0480203	166.41
rs9990566	367	4	163526137	C	T	0.1336	0.0274	1.1e-06	0.30727	3301	NA	NA	IGFBP7	TRUE	reported	oYBDeh	4	163526137	-0.0598	0.0494	476306	0.2261	0.284638	T	C	Eso	ebi-a-GCST90018841	Esophageal cancer	Esophageal cancer || ||	TRUE	igd	0.00715072	23.7601
rs2076536	368	6	32339348	C	T	-0.1232	0.0268	4.27e-06	0.68691	3301	NA	NA	IGFBP7	TRUE	reported	oYBDeh	6	32339348	0.0682	0.0344	476306	0.0475598	0.719981	T	C	Eso	ebi-a-GCST90018841	Esophageal cancer	Esophageal cancer || ||	TRUE	igd	0.00636114	21.1197
rs1174989	373	7	22028614	T	C	0.1487	0.0324	4.47e-06	0.79118	3301	NA	NA	IGFBP7	TRUE	reported	oYBDeh	7	22028614	-0.01	0.0337	476306	0.765799	0.760745	C	T	Eso	ebi-a-GCST90018841	Esophageal cancer	Esophageal cancer || ||	TRUE	igd	0.00634051	21.0508
rs11614763	379	12	26734976	A	G	0.1594	0.0333	1.7e-06	0.16852	3301	NA	NA	IGFBP7	TRUE	reported	oYBDeh	12	26734976	0.0945	0.0548	476306	0.0844306	0.124011	G	A	Eso	ebi-a-GCST90018841	Esophageal cancer	Esophageal cancer || ||	TRUE	igd	0.00689348	22.8994
rs12590062	390	14	64580971	C	T	-0.2807	0.0588	1.82e-06	0.04636	3301	NA	NA	IGFBP7	TRUE	reported	oYBDeh	14	64580971	0.0466	0.0565	476306	0.4092	0.0558881	T	C	Eso	ebi-a-GCST90018841	Esophageal cancer	Esophageal cancer || ||	TRUE	igd	0.00685641	22.7754
rs13335694	394	16	87966414	C	G	0.1522	0.0331	4.37e-06	0.21431	3301	NA	NA	IGFBP7	TRUE	reported	oYBDeh	16	87966414	-0.0044	0.0583	476306	0.9392	0.191188	G	C	Eso	ebi-a-GCST90018841	Esophageal cancer	Esophageal cancer || ||	TRUE	igd	0.00636436	21.1305
rs62143198	399	19	54320939	G	A	-0.1531	0.0306	5.75e-07	0.21453	3301	NA	NA	IGFBP7	TRUE	reported	oYBDeh	19	54320939	0.032	0.0417	476306	0.4422	0.185908	A	G	Eso	ebi-a-GCST90018841	Esophageal cancer	Esophageal cancer || ||	TRUE	igd	0.00752629	25.0175
rs77279225	405	21	46239127	C	T	0.3621	0.0786	4.07e-06	0.02539	3301	NA	NA	IGFBP7	TRUE	reported	oYBDeh	21	46239127	0.0597	0.1393	476306	0.668299	0.0277024	T	C	Eso	ebi-a-GCST90018841	Esophageal cancer	Esophageal cancer || ||	TRUE	igd	0.00638827	21.2104
rs1877955	1	2	85654526	C	G	0.1366	0.0295	3.55e-06	0.23405	3301	NA	NA	IGFBPL1	TRUE	reported	IAYwFv	2	85654526	0.0024	0.0317	476306	0.9401	0.279289	G	C	Eso	ebi-a-GCST90018841	Esophageal cancer	Esophageal cancer || ||	TRUE	igd	0.00645357	21.4286
rs200777249	5	4	190403439	G	C	-0.1534	0.0305	4.9e-07	0.20888	3301	NA	NA	IGFBPL1	TRUE	reported	IAYwFv	4	190403439	-0.0347	0.0353	476306	0.3258	0.225613	C	G	Eso	ebi-a-GCST90018841	Esophageal cancer	Esophageal cancer || ||	TRUE	igd	0.00760484	25.2806
rs117275341	23	6	160898907	G	T	-0.6028	0.1268	2e-06	0.00997	3301	NA	NA	IGFBPL1	TRUE	reported	IAYwFv	6	160898907	0.1057	0.2314	476306	0.6479	0.00929974	T	G	Eso	ebi-a-GCST90018841	Esophageal cancer	Esophageal cancer || ||	TRUE	igd	0.00679985	22.5863
rs724167	29	10	119060435	C	T	-0.3868	0.0778	6.61e-07	0.0262	3301	NA	NA	IGFBPL1	TRUE	reported	IAYwFv	10	119060435	0.0101	0.068	476306	0.8815	0.0451993	T	C	Eso	ebi-a-GCST90018841	Esophageal cancer	Esophageal cancer || ||	TRUE	igd	0.00743239	24.703
rs149278241	48	15	25395596	G	T	-0.5676	0.1221	3.31e-06	0.01251	3301	NA	NA	IGFBPL1	TRUE	reported	IAYwFv	15	25395596	-0.0295	0.2018	476306	0.8838	0.0151196	T	G	Eso	ebi-a-GCST90018841	Esophageal cancer	Esophageal cancer || ||	TRUE	igd	0.0065039	21.5968
rs12907232	49	15	86693706	A	G	0.1208	0.025	1.32e-06	0.436	3301	NA	NA	IGFBPL1	TRUE	reported	IAYwFv	15	86693706	-0.0666	0.0343	476306	0.0523998	0.382568	G	A	Eso	ebi-a-GCST90018841	Esophageal cancer	Esophageal cancer || ||	TRUE	igd	0.0070234	23.3341
rs133125	54	22	25700186	T	C	0.164	0.0334	9.12e-07	0.82505	3301	NA	NA	IGFBPL1	TRUE	reported	IAYwFv	22	25700186	0.0197	0.0617	476306	0.7492	0.834292	C	T	Eso	ebi-a-GCST90018841	Esophageal cancer	Esophageal cancer || ||	TRUE	igd	0.00725085	24.0953
rs549204	60	22	27629291	T	A	0.1235	0.0256	1.35e-06	0.59137	3301	NA	NA	IGFBPL1	TRUE	reported	IAYwFv	22	27629291	-0.0716	0.0339	476306	0.0348097	0.625544	A	T	Eso	ebi-a-GCST90018841	Esophageal cancer	Esophageal cancer || ||	TRUE	igd	0.00700095	23.259
